# Supplementary material for: Development of a Mortality Prediction Model in Hospitalised SARS-CoV-2 Positive Patients Based on Routine Kidney Biomarkers
Source: Int J Mol Sci. 2022 Jun 30;23(13):7260. doi: 10.3390/ijms23137260 (PMC9266863; doi:10.3390/ijms23137260)
Supplement: Supplementary file 1 [file ijms-23-07260-s001.zip]

Archive with 1 entries (1 files):
- ijms-1720750-supplementary.pdf
